# Supplementary material for: Eosinophil Cationic Protein Variation in Patients with Asthma and CRSwNP Treated with Dupilumab
Source: Life (Basel). 2023 Sep 8;13(9):1884. doi: 10.3390/life13091884 (PMC10532820; doi:10.3390/life13091884)
Supplement: Supplementary file 1 [file life-13-01884-s001.zip]

Archive with 1 entries (1 files):
- life-2532672-supplementary.pdf
